# Supplementary material for: Mechanism of action and therapeutic route for a muscular dystrophy caused by a genetic defect in lipid metabolism
Source: Nat Commun. 2022 Mar 23;13:1559. doi: 10.1038/s41467-022-29270-z (PMC8943011; doi:10.1038/s41467-022-29270-z)
Supplement: Supplementary file 4 — Source Data [file 41467_2022_29270_MOESM4_ESM.xlsx]

## Sheet: Figure 1
Fig 1A
Body Weight (g)
Weeks	Chkb+/+									Chkb+/-													Chkb-/-
6	22	18	20	25	18.3	24.6	18.5	21.9	23	22	19	20	18	25	23	19.3	18.1	18.5	20.3	25	20.3	19.7	15	14	13.7	13.6	14.1	13.9	14	14.3
7	23.2	18.4	19.5	25.6	19.4	26.2	19.5	23.5	25.1	24.2	18.9	19	18.6	26.5	24.1	19.9	18.7	18.7	21.1	27.1	20.5	20	15.7	14.3	13.4	14.1	14.6	14.1	14.7	15.3
8	24.9	20.3	21.8	27.5	20.7	27.4	20.5	25	26.1	25.7	20.3	19.7	19.2	28.5	25.1	21.2	19.6	20.7	21.2	28.7	20.9	20	17.4	14.7	14.1	14.8	15.1	14.7	15.4	16.5
9	25.5	21.2	22.4	28.7	20.4	28.2	22.3	26.3	27.3	26.3	21.4	20	19.7	29.4	26.4	22	20.6	20.3	22.4	29.8	21.4	20.9	15	15.3	14.6	15.6	16.7	15.7	14.6	17.6
10	26	21.5	23	29.5	21.4	28.8	21.9	28.5	28.4	27.2	21.5	20.3	21	30	26.9	23.1	21	20.9	22.9	30.1	23.3	21.8		15.5	14.9	15.9	16.3	16.4		18.1
11	26.8	21.8	23.9	30.6	22.5	29.5	23.4	28.5	29	28.2	21.6	20.8	21.5	30.8	27.5	24.2	21.4	21.3	23.2	30.8	22.8	23.6		15.7	15.3	16.6	17	16.4		18.3
12	27.8	23.4	24.2	27.3	23.4	29.5	23.3	28.7	29.5	28.7	21.8	21.5	21.2	31.5	28	23.5	21.8	21.4	23.5	30.5	23	23.5		17.3	16	16.7	14.3	17		18.5
13	28.2	23.8	26	30.8	22.8	29.4	23.5	29.8	29.6	28.5	23.7	21.6	21.7	31.5	29.1	23.3	21.9	22	23.5	31	23.6	23.3		17.6	15.6	17	17.4	17.3		18.8
14	29	24.5	25.4	33.2	23.9	29.6	24.1	30.5	30.9	30	23.4	21.8	21.6	31.8	29.5	24.1	23.3	22.3	23.2	30.7	23.4	23.7		16.2	15.7	16.9	17.6	17.2		18.5
15	30	24.4	25.8	34.3	23.6	29.9	24.7	31.2	31.2	30.7	22.7	22.2	22.1	31.3	30.7	26	23.6	24.3	24.9	31.2	24.4	23.2		16.3	15.3	16.8	17.4	17.2		18.5
16	30	24.6	27.1		24.3	30.6	25.1	32	32.7	30.7	22.9	22	23	32.9	31.3	22.8	22	23.8	25.3	31.3	25.4	24.6		17.1	16	17.2	17.7	17		18.5
17	30	25.8	27.8	34	23.8	30.7	25	32.5	32	30.6	25.3	23	24	33	32		23.3	22.6	26.2	31	25.5	24.9		17.5	15.4	17.5	17.8	17		18.4
18	30.6	25.2	27.2	35.2	24.01	30.81	25.21	30.82	31.83	31.7	25.4	23.4	23.2	33	32		23.2	22.7	25.53	31.5	24.9	25.17		17.9	15.99	17.8	17.6	16.55		18.06
19	31.1	24.8	28.6	34.4	24.2	30	25.9	32.4	32.2	32.1	24	23	25.9	33.5	31.1		22.7	23.4	26.5	31.9	25	25.8		17.1	15.8	17.7	17	16.8		17.5
Fig 1B
Forelimb strength to BW (KGF/KG)
Weeks	Chkb+/+									Chkb+/-													Chkb-/-
6	7	6.8	6.7	6.4	7.1	6.2	6.9	6.3	6.2	6.4	6.2	6	6.9	6	6.7	6.3	6.4	6.2	6.4	6.7	6.5		3.5	3.8	3.4	3	3	2.9	2.5	2.4
12	5.1	5.8	5.3	5.3	6.5	7.1	6.8			5.1	5.4	6	5.7	5.5	5.1	6.3	6.1	5.7	6.7	7.2	5.5		3.2	2.8	3.3	3.2	2.9	2.7
18	4.9	5.8	4.9	4.8	6.1	5.5	5.2	5.5	6	4.9	6.3	6.1	5.7	5.3	5.3	7.4	6.1	5.4	5.2	5.5	5.9		2.8	2.5	2.9	2.9	2.5	3.1
Fig 1C
Total Distance Run
Weeks	Chkb+/+									Chkb+/-													Chkb-/-
6	20779	31237	32780	6454	55761	18308	43540	35248	42519	34689	29912	20596	59659	40440	61015	47980	47569	31718	23886	37087	15545	36100	16836	13447	11530	16170	9697	7888	11220	9102
12	29775	49888	8795	54196	30539	55703	25503	8210		32140	45443	32577	31828	47111	63276	79442	63090	54364	31163	23249	72003	40430	4735	5598	9510	7529	2604	2.7
18	49289	9963	48757	30545	10824	40489	20528	24259	8478	40833	48414	41876	33557	19801	35014	41872	37010	63604	34723	16293	46512		1611	1881	3220	4804	417	602
Fig 1D
Specific Force (kN/m2)
Number of nerve stimulation	Chkb+/+									Chkb+/-													Chkb-/-
1	180.21	228.52	204.41	213.96	153.57	195.57	195.25			180.17	242.4	205.12	195.72	176.57	210.32	210.77	185.63	207.15	224.41	191.2	152.63	19.7	63.48	63.48	61.76	23.1	25.54	19.06	9.41
10	142.54	245.31	157.1	162.79	114.74	153.33	155.07			143.87	171.39	154.49	154.12	132.44	156.83	161.66	142.11	160.28	170.05	146.47	113.02	20	59.22	59.22	55.37	21.4	24.27	17.92	8.3
20	112.79	144.17	125.59	122.58	84.47	123.48	120.15			113.79	132.04	121.68	127.2	98.35	115.43	125.51	115.9	130.98	130.5	114.69	85.51	20	61.81	61.81	55.37	22.87	25.54	18.74	8.57
30	82.22	105.25	90.57	77.52	54.48	91.73	82.52			85.59	90.44	86.35	101.75	65.21	71.4	84.4	87.77	99.88	88.59	71.99	61.3	20.9	63.57	63.57	56.44	24.3	26.82	18.75	8.72
40	59.73	78.58	62.77	57.55	36.27	69.12	59.4			60.74	65.61	57.07	78.59	46.08	45.36	58.78	63.02	75.76	63.02	44.31	43.59	21.8		65.34	56.44	25.6	28.1	19.02	9.08
50	47.56	61.94	49.16	46.82	28.91	55.65	46.97			47.17	52.06	42.52	64.94	36.38	34.3	45.51	48.84	62.59	49.99	33.01	34.67	23.6		66.93	58.57	26.81	30.65	19.41	9.24
60	40.96	51.23	42.66	41.43	25.68	47.79	40.41			40.15	43.88	36.56	56.05	31.14	29.51	37.62	40.89	53.88	43.16	28.44	30.36			82.33	58.57	28.56	31.93	19.47	9.74
Fig 1E								Fig 1F
								CK level (U/L)
Specific Force EDL Max (kN/m2)								Week 1			Week 2			Week 3
	Chkb+/+	Chkb+/-	Chkb-/-					Chkb+/+	Chkb+/-	Chkb-/-	Chkb+/+	Chkb+/-	Chkb-/-	Chkb+/+	Chkb+/-	Chkb-/-
	196	196	68					612.5	307.6	1653.4	414.7	335.1	499.9	653.7	1376	1153.5
	254	255	54					596	228	824	217	241.7	2230.2	557.5	362.5	977.8
	228	233	35					565.8	230.7	686.6	258.2	543.8	1961	390	618	1549
	236	223	46					192.3	285.6	1029.9	439.4	1266.1	2167	530.1	557.5	1378.8
	166	200	20					541.1	744.3	2125.8	346.1	189.5	1645.2	609.7	359.8	2046.2
	220	233	12					134.6	195	532.8		527.3	2463.6		585	1159
	212	236						228	491.6	645.4		900.9	2633.9		1241.4
		208						972.3	230.7			2068.1			629
		231							244.4			148.3			571.3
		230							197.7			1340.3			587.8
		213							208.7			269.2			1010.7
		167							291.1			225.2			274.7
									189.5			244.4			2301.6
									291.1						519.1
Fig 1G
	Left Triceps to body weight				Left EDL to body weight				Left Gastroc. to body weight				Left Quad to body weight				Left TA to body weight
	Chkb+/+	Chkb+/-	Chkb-/-		Chkb+/+	Chkb+/-	Chkb-/-		Chkb+/+	Chkb+/-	Chkb-/-		Chkb+/+	Chkb+/-	Chkb-/-		Chkb+/+	Chkb+/-	Chkb-/-
	0.00436305	0.00421547	0.00348384		0.00040194	0.00040088	0.00022297		0.00526418	0.00512684	0.00117057		0.00802593	0.00791106	0.00297101		0.00148136	0.0016818	0.00044593
	0.00313524	0.00369511	0.00442151		0.00035048	0.00037697	0.00023765		0.00504381	0.00539768	0.00123827		0.00708571	0.00645816	0.00350219		0.00170667	0.00144159	0.00035647
	0.00270612	0.00351107	0.00293326		0.00034211	0.00043832	0.00021312		0.00379405	0.00536828	0.00152552		0.00588094	0.00789426	0.00279305		0.00156346	0.00242657	0.00044868
	0.0031585	0.0050428	0.00358887		0.00035254	0.00036965	0.00011357		0.00238177	0.0047821	0.00141965		0.00547721	0.00624514	0.00376491		0.00128404	0.00135409	0.00032368
	0.00414827	0.0038537	0.00450151		0.00039983	0.00040143	0.00018127		0.00515618	0.00515908	0.00196375		0.00740108	0.00580137	0.00302115		0.00149521	0.00112102	0.00045317
	0.0038851	0.0037858	0.00456811		0.00034729	0.00033001			0.00465758	0.00484433	0.00173865		0.00762739	0.00697385	0.00460133		0.00173969	0.00125778	0.00038206
	0.00284808	0.00332216			0.00039667	0.00034264			0.00442285	0.00451397			0.00679096	0.00663315			0.00140024	0.00216387
	0.0044257	0.00333472			0.00040883	0.00033223			0.00534069	0.00525748			0.00822518	0.00339701			0.0016353	0.00192691
	0.00442664	0.0037642			0.00037072	0.00032511			0.00478479	0.00479044			0.00742381	0.00636114			0.00125668	0.00140227
		0.00383688				0.00035862				0.00519518				0.00791812				0.00102825
		0.00410843				0.00036145				0.00427309				0.00757831				0.00122892
		0.00345252				0.00036551				0.00497418				0.0076758				0.00219309

## Sheet: Figure 2
																		Fig 2C	Chka : Gapdh Forelimb
																			Chkb+/+	Chkb+/-	Chkb-/-
																			0.5	0.34	0.59
																			0.32	0.63	0.75
																			0.35	0.45	0.89
																				0.66
																			Chkb : Gapdh Forelimb
																			Chkb+/+	Chkb+/-	Chkb-/-
																			2.185	0.659	0
																			5.031	1.666	0
																			3.051	1.223	0
																				1.027
																		Fig 2D	Chka : Gapdh Hindlimb
																			Chkb+/+	Chkb+/-	Chkb-/-
																			4.4	7.1	0.9
																			6.2	6	0.7
																			5.7	7	0.6
																				5
																			Chkb : Gapdh Hindlimb
																			Chkb+/+	Chkb+/-	Chkb-/-
																			7.841	3.314	0
																			5.908	3.414	0
																			12.096	2.857	0
																				2.622
																		Fig 2F	Mitochondria Cristae density			Mitochondria Cristae density
																			12 days old			60 days old
																			Chkb+/+	Chkb-/-		Chkb+/+	Chkb-/-
																			24.1	24.3		26.4	2.3
																			17.7	30		28	3.6
																			16.7	28.2		22.5	7.8
																			25.7	23.1		30.2	6.9
																			28.1	16.2		27.3	8.2
																			28.6	17.9		31.8	3.6
																			15.1			36.5
																			14.3			23.5
																			15.1			33.8
																						17.2
																			0.39308			3.62388e-07
																			Mitochondria Volume density			Mitochondria Volume density
																			12 days old			60 days old
																			Chkb+/+	Chkb-/-		Chkb+/+	Chkb-/-
																			4.39	12.5		7.32	3.03
																			6.74	10.94		7.81	7.91
																			4.98	15.72		6.84	22.66
																			6.25	15.33		7	8
																			7.52	5.57			7.32
																			5.76	8.3			11.82
																			8.01				12.5
																			0.00770724			0.427594
																			Mitochondria Number			Mitochondria Number
																			12 days old			60 days old
																			Chkb+/+	Chkb-/-		Chkb+/+	Chkb-/-
																			9	20		30	1
																			17	18		38	1
																			15	21		28	4
																			15	19		20	0
																			19	12		9	2
																			15	8		5	2
																			31			6	0
																						9	4
																			0.784062			0.00273806

## Sheet: Figure 3
	sample	class	log2(KO/WT)	Fold changes (KO/WT)	p	significance
	12d Quadriceps	AcCa	3.97	14.62	0.0002	***
	12d Quadriceps	DG	0.77	1.70527	0.0625
	12d Quadriceps	PC	0.09	1.06437	1
	12d Quadriceps	PE	0.685897	1.51572	4e-05	***
	12d Quadriceps	PG	1.15	2.21	0.125
	12d Quadriceps	CL	3.30069	9.84	0.007	*
	12d Quadriceps	PI	0.65	1.56917	0.007813	*
	12d Quadriceps	PS	0.8886	1.77769	1
	12d Quadriceps	TG	2.23239	2.71321	0.0625
	30d Quadriceps	AcCa	-0.12	0.920188	1
	30d Quadriceps	DG	1.74	3.34035	0.000181	***
	30d Quadriceps	PC	-0.26	0.835088	0.505968
	30d Quadriceps	PE	0.83	1.77769	1.9e-05	***
	30d Quadriceps	PG	0.11	1.07923	0.672075
	30d Quadriceps	PI	0.58	1.49485	0.149539
	30d Quadriceps	PS	1.02	2.02792	0.017887	*
	30d Quadriceps	TG	3.56	11.7942	0	***
	30d Quadriceps	CL	0.44	1.35	0.2162

## Sheet: Figure 4
	Fig 4A							Fig 4B
		Ppara : Ppia (peptidylpropyl isomerase A or cyclophilin-A)						Ppara : Gapdh
		Chkb+/+	Chkb+/-	Chkb-/-				Chkb+/+	Chkb+/-	Chkb-/-
		1	0.7	0.3				0.8	0.8	0.6
		1	0.7	0.2				1.1	0.6	0.3
		0.9	0.7	0.2				1.1	0.7	0.5
									1
		Pparb : Ppia						Pparb : Gapdh
		Chkb+/+	Chkb+/-	Chkb-/-				Chkb+/+	Chkb+/-	Chkb-/-
		1	0.5	0.2				0.2	0.5	0.1
		1	0.6	0.1				0.5	0.6	0.1
		0.9	0.5	0.2				0.3	0.7	0.1
									0.8
		Pparg : Ppia						Pparg : Gapdh				Cpt1b : Gapdh
		Chkb+/+	Chkb+/-	Chkb-/-				Chkb+/+	Chkb+/-	Chkb-/-		Chkb+/+	Chkb+/-	Chkb-/-
		0.7	0.9	1.4				0.5	0.5	1.5		0.6	0.9	0.2
		0.7	0.3	1.3				0.3	0.4	1.1		0.7	0.7	0.1
		0.4	0.5	1.2				0.4	0.4	2		0.7	0.7	0.1
									0.4				1
Fig 4C
		Pparg	Ppara	Pparb/d
	Fold Regulation	2.24	-4.42	-6.19
	p-Value	0.041818	0.000517	0.000176
		Rxrg	Rxra	Rxrb
	Fold Regulation	-16.38	-8.78	-4.8
	p-Value	0.00025	0.008824	4.3e-05
		Txnip	Crebp	Ep300	Ppargc1b	Tgs1	Med1	Creb1	Pprc1	Chd9	Mlycd	Ncoa6	Sirt1
	Fold Regulation	-4.68	-4.54	-3.89	-3.25	-3.23	-3.1	-3.02	-3.02	-2.89	-2.89	-2.86	-2.79
	p-Value	0.008384	0.000152	6.2e-05	0.001233	0.028174	0.001997	0.003162	0.000136	7.8e-05	0.010148	0.000177	0.001001
Fig 4D
		Cpt1a	Cpt2	Cpt1b
	Fold Regulation	2.29	-2.77	-7.93
	p-Value	0.008722	0.002056	0.002692
		Acsl1	Acadl	Clu	Acaa2	Fabp2	Ehhadh	Slc22a5	Slc27a4	Acox1	Acox3
	Fold Regulation	-2.67	-2.54	-2.52	-2.48	-2.45	-2.34	-2.13	-2.11	-2.04	-0.65
	p-Value	0.006296	0.000127	0.000146	0.010777	0.001001	0.022919	0.010148	0.001068	0.034786	0.020903

## Sheet: Figure 5
Fig 5B
Fig 5C	Chkb: Ppia			Icam1: Ppia
	Chkb+/+	Chkb-/-		Chkb+/+	Chkb-/-
	2.18101	0		0.586417	7.38706
	2.18101	0		0.657471	11.0809
	2.22684	0		0.560583	5.67649
	Chka: Ppia			Tgfb1: Ppia
	Chkb+/+	Chkb-/-		Chkb+/+	Chkb-/-
	1.68179	1.99308		1.31951	2.21146
	1.76541	2.05623		1.08298	2.72263
	1.8025	2.28945		1.09051	1.77768
Fig 5D
	Nuclei in myotube/total myocytes
	Chkb+/+	Chkb-/-
	2.3	3
	7	10
	4	4
	2.3	7
	5	2
	Percentage
	Nuclei per tube	Chkb+/+									Chkb-/-
	1 - 3	100	50	50	100	0					67	86	50	50	0	100
	4 - 10	0	50	50	0	50					33	14	0	50	100	0
	>10	0	0	0	0	50					0	0	50	0	0	0
Fig 5E
	Normalized OCR Glucose Day 4														Fig 5F
															Normalized OCR Palmitate Day 4
P value	Time	Chkb+/+						Chkb-/-						P value	Time	Chkb+/+ BSA						Chkb-/- BSA						Chkb+/+ Palmitate BSA						Chkb-/- Palmitate BSA
0.828305	1.96667	21203.6	15124	16154.6	19033.4	13489.7		20094.6	17789.6	15077.7	19719.1	14356.6		0.176471	2	3829.22	4873.89	6764.24	5486.8	5519.6		6269.02	6065.95	4732.43	6216.99	4418.7		8427.74	9204.82	8463.49	9179.07	9259.72		8632.48	9643.93	6499.89	7533.87	8077.54
0.942109	10.6667	20382.3	15376.4	15944.8	19094.4	13981.8		19297	16992.2	15315.3	18962.9	13608		0.421224	10.7	4030.8	5332.71	7157.04	5658.95	5898.63		7499.66	6267.61	5098.58	6130.21	3979.39		8843.47	9436.38	8693.3	9390.83	9545.55		9000.38	10748.5	6914.33	7810.89	8618.53
0.993853	19.35	21415.9	15120	15832	18495.7	14082.3		19473.1	17116.8	14829.5	18516.1	14946.2		0.13997	19.4	4090.54	5255.37	7485.96	5715.52	6201.88		6756.79	5957.09	4985.45	5970.95	3660.92		8888.62	9765.19	8696.17	9424.51	9653.31		8371.79	10315.4	6740.7	7604.89	8258.19
0.525228	28.3	10526.8	8726.01	8574.46	10047.8	6961.31		9707	9964.01	8335.74	10830.2	8579.03		0.437376	28.3	2082.04	2905.86	4145.4	3116.55	3487.09		3076.37	3951.61	2040.23	2921.09	1911.43		5099.14	5271.1	4823.51	5182.85	5348.86		4535.78	6322.99	4319.43	4070.99	4812.3
0.556226	36.9833	14853.5	11131.8	12150.2	12899.5	9615.11		13558.2	13063.2	11365.8	14363.1	11526.8		0.0560614	37	2454.12	3098.94	4550.21	3298.52	3673.91		3772.96	3936.96	2593.02	3341.01	2213.65		7040.86	7496.75	6414.72	6781.25	7280.06		5885	7517.67	4985	5456.78	5961.11
0.172944	45.6667	16874.3	12305.1	13209.9	14116.8	11068.8		16845.7	16123.9	13193.7	17384.2	13705.2		0.0121867	45.7	2712.22	3357.35	4958.89	3763.96	3958.71		3948.68	4081.52	2672.02	3583.8	2201.94		8075.25	8168.65	7551.33	8587.97	8500.59		6401.1	8235.47	5220.36	6087.13	6486.02
0.00625552	54.6333	34855.5	19159.4	25414	28249.3	22594.5		46220.3	40143	34622.1	41852.1	33215.6		0.0857344	54.6	6407.65	7533.4	10626.4	6917.57	7996.59		9718.58	7606.23	5184.27	8668.31	3702.36		17916.1	19120.9	16699	25456.8	20788.1		13547.8	20086.8	13482.6	17442.5	16139.9
0.00213607	63.3167	31972.1	20242.2	24184.8	26537.9	21470.5		43581.4	38466.6	34093.9	40138.7	32531.5		0.0421077	63.3	5702.27	6370.51	9436.61	6165.02	7182.46		9103.55	6204.88	4491.85	7014.73	2913.4		18393	19036.3	17238	25869.1	21140.8		13652.3	19756.6	13406.8	16136.2	15738
0.00187576	72.0167	30313.9	19528.9	23280.9	25128	20363.5		41707.6	37091	32899.8	38036.8	30852.1		0.0526368	72	5627.66	6354.23	9121.55	5969.75	7147.05		7930.23	6109.64	4117.18	6763.95	2612.8		18378	19247.1	17981	25516.5	20294.7		13580.1	20451.6	13224	15481.9	17084.4
0.00726541	80.9667	6690.56	5620.36	4960.05	5818.21	3682.94		8385.35	6959.09	7023.99	7489.53	7058.76		0.0692421	81	1238.17	1474.22	1945.55	1104.89	1438.78		2046.63	2123.28	504.351	1353.16	874.746		2829.27	2741.35	2368.07	2144.49	2646.83		2116.2	2735.14	1789.16	1163.67	1951.04
0.0394905	89.6667	7058.75	6645.21	5088.77	5907.19	4167.54		8053.94	7011.7	6613.2	7397.91	6907.67		0.201212	89.7	1231.11	1494.7	2015.45	1149.47	1544.86		2336.16	2108.23	747.614	1684.43	969.285		2861.37	2756.24	2487.25	2226.65	2712.02		2242.08	3147.32	1895.08	1522.11	2201.65
0.0429137	98.3667	6752.19	6164.59	4586.81	5244.16	3838.36		7579.91	6684.84	5970.19	7107.71	6386.75		0.15543	98.4	1318.41	1314.2	2206.89	1425.71	1662.12		1854.6	1818.17	348.419	1377.42	601.046		3021.1	3084.97	2684.97	2519.87	2969.11		2400.39	3410.87	1975.82	1672.87	2364.99
0.086464	107.333	3682.66	3584.85	2262.75	3079.98	2040.19		3377.06	3548.47	3404.68	4322.23	3686.92		0.167928	107.3	935.583	551.732	1547.96	787.652	667.579		1635.65	2002.63	555.782	1286.06	835.242		2671.92	1880.78	2269.18	1910.59	2292.27		1816.32	2538.54	1606.84	1397.07	1839.69
0.0691718	116.067	3461.25	3384.82	2480.75	2679.27	2082.32		3139.75	3397.29	3131.96	4196.48	3713.06		0.285194	116.1	945.786	880.954	1518	1012.33	1199.36		1348.41	1684.22	205.825	899.019	593.393		2365.41	1982.87	2051.3	1824.72	2158.88		1933.39	2588.34	1470.16	1108.1	1775
0.496217	124.8	3327.02	3388.85	2033.86	2539.31	1906.08		2512.75	2751.55	2709.21	3506	2983.59		0.51273	124.8	786.521	698.71	1234.35	547.35	871.143		1162.51	1656.92	300.387	889.422	577.498		2181.28	1632.12	1720.81	1544.79	2056.08		1501.09	2362.93	1291.34	1283.43	1875
Fig 5G
	Normalized OCR Glucose Day 8																				Fig 5H
																					Normalized OCR Palmitate Day 8
	Time	Chkb+/+										Chkb-/-								P value	Time	Chkb+/+ BSA						Chkb-/- BSA						Chkb+/+ Palmitate BSA						Chkb-/- Palmitate BSA
0.992345	1.96667	8407.53	11824.3	9207.38	10375.1	7999.04	9578.32	9564.8	10607.1	9699.19	8269.89	10059.1	12714.7	8205.75	12917.5	9041.49	8358.7	7919.74	7146.43	0.00655576	1.96667	6552.31	6184.94	4705.1	3655.13			3979.24	3457	4896.9	3375.66			5213.84	5642.05	5697.18	6390.72			4261.89	4723.41	4548.56	3508.16
0.604508	10.6667	9976.65	12966.7	9227.84	11556.9	8447.45	9787.88	9959.88	10985.6	9992.71	8553.14	9743.55	12089.9	10884.7	12499	9407.45	8498.65	7798.13	6871.68	0.0463314	10.6667	6487.22	7615.33	4723.45	4497.53			3938.16	3728.79	5347.42	3486.7			5636.45	5938.51	5900.89	6974.46			5261.2	5194.42	5240.34	3494.13
0.497513	19.35	9312.13	12525.6	9395.1	11017.4	8583.81	10036.8	9910.69	10722.3	10301.5	8396.58	9995.28	12800.1	9564.84	12203.9	8877.24	8208.77	7589.15	6396.83	0.0295453	19.35	6636.16	6489.52	4697.7	4151.33			4041.68	3576.62	5209.86	3478.52			5704.01	6100.83	5887.12	7251.74			5102.43	5083.57	5090.3	3365.01
0.80042	28.3	4511.4	6901.23	4431.29	5841.27	3814.05	7976.44	5046.19	5391.7	4939.09	3671.27	5103.01	6373.74	4114.02	6280.32	5840.4	5071.22	4248.65	3809.02	0.301452	28.3	2999.74	3120.97	2085.78	2195.31			1860.34	1316.21	1929.67	1297.95			2998.38	3041.99	2689.18	3973.57			3214.22	2849.71	2976.73	1622.7
0.541995	36.9833	5178.63	7708.79	5406.74	6918.29	4722.42	9302.53	5978.29	6452.23	5640.48	4380.69	6331.59	7571.69	5067.95	7720.44	6071.11	4536.29	4621.92	3985.06	0.0278231	36.9833	4030.53	3781.97	3000.73	2835.43			2170.38	1532.58	2402.72	1797.87			4488.43	4564.97	4266.64	5724.94			3995.21	3191.53	3584.57	1971.22
0.407859	45.6667	5469.81	8127.21	5225.54	7101.66	5045.87	10623.4	6597.87	7484.34	6549.79	5128.89	6781.23	7874.07	5056.07	8448.8	6211.96	4624.55	5175.3	4409.27	0.0199932	45.6667	4282.26	3695.19	3170.6	2799.43			2213.05	1573.24	2507.14	1822.86			4855.65	5100.98	4414.48	6455.79			3907.17	3384	3677.99	1876.02
0.124204	54.6333	20343.3	27745.5	24051.1	25307.1	21241.7	27996	22929	28162.1	21454.9	22505.6	24092	26303.1	17637.4	29608.6	18669.6	18363.6	18324.8	16377.1	0.012315	54.6333	8611.59	7453.87	6887.02	5345.43			4727.84	3430.5	5334.85	4515.13			13990.7	14893.5	11881.2	19079.7			8623.19	10644.1	9265.15	6133.11
0.113977	63.3167	19408.9	26164.4	24188.1	23581.3	19981.3	28559.9	21820.4	26010.9	22106.1	20756.7	23478.2	25707.8	16358.6	27812.4	17854.7	17875.5	17315.7	15145.4	0.00723854	63.3167	7894.19	7421.04	6347.61	5252.72			4246.25	3219.78	4839.68	4049.66			14811	15591.1	12834.7	20389.6			8709.5	10789.8	8635	6748.29
0.071347	72.0167	18719	24758.4	23443.6	22247.3	19060.2	28461.8	20771.5	24421.9	21472.8	19687.8	22167.7	24427.9	15097.4	25739	16632	16787.2	16063.1	13769.6	0.00389378	72.0167	7835.41	7468.22	6434.48	5256.25			4022.69	2899.23	4602.16	3814.56			15276.1	16568.3	14459.9	20984.8			8986.73	11272.6	9225.99	7070.34
0.224703	80.9667	2775.63	4769.4	2259.96	3677.91	1936.98	10014.4	3668.4	3614.1	3226.99	2203.53	2534.84	3915.97	1767.55	3443.32	3601.33	2819.45	1909.49	1650.54	0.0934119	80.9667	2039.3	1581.15	1855.95	2172.58			1126.29	681.289	1472.32	901.924			2902.79	2534.85	2019.38	4338.52			2565.31	1863.52	1656.9	755.136
0.423558	89.6667	2727.32	4598.74	2425.42	4043.94	1964.61	10313.7	3228.35	3465.52	2905.83	2142.9	3102	4086.86	2028.01	4014.44	3613.13	3136.22	2277.48	2034.78	0.0260374	89.6667	2484.28	2334.13	2132.23	2182.9			1213.99	966.713	1712.71	1040.23			3651.76	3308.19	2401.93	4373.83			2509.26	1776.11	1739.36	156.308
0.319221	98.3667	2193.57	4678.92	2163.6	3723.85	1975.68	11067.5	3363.89	3646.53	3144.55	2364.4	2794.17	3830.84	1979.29	3688.86	3332.92	2786.88	2213.27	1944.63	0.0115758	98.3667	2169.93	2179.4	1905.31	2091.63			998.248	726.011	1631.02	1075.46			3480.24	3191.55	2052.72	3997.32			34.3157	1767.41	1759.9	496.458
0.574568	107.333	1589.71	3911.37	1966.08	3543.3	1604.88	4180.74	2488.51	2865.91	2371.27	1727.21	2531.92	3106.16	1816.73	3104.82	3122.38	2242.6	1783.58	1438.03	0.137444	107.333	1131.57	1136.22	1108.81	1741.74			666.575	254.521	841.942	328.669			1933.06	2218.24	1412.42	2500.3			2274.14	1177.76	1013.75	-130.117
0.68528	116.067	1355.03	3489.04	1575.74	3243.23	1288.96	4107.39	2496.89	2682.31	2321.75	1727.14	2606.68	3256.48	1354.97	3155.93	2915.36	2156.42	1434.41	1109.07	0.0675553	116.067	911.943	1069.57	737.413	1534.05			397.128	95.4883	718.006	240.398			1929.9	2235.81	1313.24	2331.25			1827.1	1088.21	997.785	34.2091
0.591336	124.8	964.347	3464.1	1519.5	3549.84	1484.68	3863.08	2416.61	2441.97	2069.94	1441.39	2332.15	2827.49	1300.87	3057.3	2716.73	1947.25	1318.3	1181.55	0.0524711	124.8	1158.68	1176.64	620.284	1618.6			129.538	131.731	550.895	98.0629			1918.96	2151.73	1064.3	2193.78			1440.34	990.197	887.283	-205.511
Fig 5J	Corrected total cell fluorescent
	Chkb+/+	Chkb-/-
	262.019	357.482
	127.325	121.215
	115.657	260.879
	25.3466	142.53
	31.3275	9.19898
	215.585	46.2769
	19.6775	419.428
	17.2527	63.6569
	67.0473	293.672
	28.4098	430.58
	38.5432	147.997
	66.9912	102.58
	24.0943	57.1102
	123.008	70.4534
	157.225	127.754
	170.453
	0.0463534

## Sheet: Figure 6
Fig 6A
Normalized OCR Palmitate
Time	Chkb-/- Control				Chkb-/- Ciprofibrate				Chkb-/- Bezafibrate				Chkb-/- Fenofibrate				Chkb+/+Control
1.96667	2950.87	4486.11	3395.9	2700.74	3514.65	3783.54	3598.47	2773.87	5089.27	3849.42	3269.32	2781.55	3435.79	3426.82	2919.98	3129.33	2950.87	4486.11	3395.9	2700.74
10.6667	2876.12	4435.15	3395.97	2739.23	3580.26	3848.47	3660.43	2743.71	5354.44	3959.58	3377.82	2332.45	3453.38	3617.52	2907.98	3000.57	2876.12	4435.15	3395.97	2739.23
19.35	2737.53	4441.71	3317.92	2618.44	3465.35	3923.01	3611.52	2695.03	5125.36	3952.22	3128.61	2388.02	3477.48	3610.52	2848.46	3031.53	2737.53	4441.71	3317.92	2618.44
28.3	1335.17	2055.29	1600.03	1196.69	1977.79	2436.41	2180.93	1566.82	3386.76	2543.93	1966.02	1065.11	1784.98	2084.2	1394.42	1668.04	1335.17	2055.29	1600.03	1196.69
36.9833	1718.01	2605.2	1995.98	1529.82	2178.99	2648.73	2541.2	1817.7	4120.71	3311.21	2348.2	1570.29	2074.27	2386.02	1740.76	1966.88	1718.01	2605.2	1995.98	1529.82
45.6667	1981.51	2948.44	2252.93	1838.43	2721.29	3272.2	3105.73	2242.4	4609.9	3893.95	2781.93	1966.98	2472.32	2927.95	1977.2	2355.45	1981.51	2948.44	2252.93	1838.43
54.6333	7300.98	10462.4	9666.73	8137.31	11770.3	12685.5	12745.4	10158	16555.1	13036.5	11141.9	11149.8	10879	11821.5	10627.1	12284.2	7300.98	10462.4	9666.73	8137.31
63.3167	7351.14	10466.1	9744.7	8175.2	11949.3	12900.2	12885.7	9871.71	17370.4	13754.6	11602.7	11441.6	11239.8	12994	9622.98	12577.5	7351.14	10466.1	9744.7	8175.2
72.0167	7116.22	10300	9404.66	7970.04	11492.8	12403.4	12616.3	9472.39	17681.3	14323.2	11668.7	11665.6	10883.9	12268	9450.34	12516.2	7116.22	10300	9404.66	7970.04
80.9667	308.056	560.994	450.427	185.55	783.931	893.463	790.417	428.59	1771.1	624.272	420.893	Undetected	602.213	980.056	527.261	332.662	308.056	560.994	450.427	185.55
89.6667	384.941	707.431	577.643	343.877	1063.55	974.188	976.278	586.073	1821.14	877.832	713.206	Undetected	800.623	1081.79	629.292	674.033	384.941	707.431	577.643	343.877
98.3667	389.095	749.968	552.329	350.866	993.828	947.879	996.996	554.992	1812.79	926.025	744.432	Undetected	666.103	936.631	543.645	608.925	389.095	749.968	552.329	350.866
107.333	367.587	688.162	555.845	357.142	966.663	808.188	964.268	484.416	1680.97	893.443	690.284	Undetected	619.912	873.361	486.35	609.712	367.587	688.162	555.845	357.142
116.067	189.692	504.815	362.594	211.488	863.091	684.487	858.867	423.711	1482.44	770.952	579.465	Undetected	549.714	749.77	437.119	590.75	189.692	504.815	362.594	211.488
124.8	227.411	470.957	353.158	259.036	782.166	616.238	708.098	311.07	1484.3	692.176	567.101	Undetected	465.986	648.387	316.766	445.282	227.411	470.957	353.158	259.036
Fig 6B							Fig 6C
	Normalized OCR Basal Respiration							Normalized OCR Maximal Respiration
	Chkb+/+	Chkb-/-	Chkb-/- Ciprofibrate	Chkb-/- Bezafibrate	Chkb-/- Fenofibrate			Chkb+/+	Chkb-/-	Chkb-/- Ciprofibrate	Chkb-/- Bezafibrate	Chkb-/- Fenofibrate
	5214	3082	3670	5315	3588			13990.7	7624.25	12291.5	17288.1	11360.7
	5636	3003	3739	5592	3606			14811	7676.63	12478.4	18139.5	11737.4
	5704	2859	3619	5352	3631			15276.1	7431.31	12001.7	18464.1	11365.8
	5642	4685	3951	4020	3579			14893.5	10925.6	13247.2	13613.7	12344.9
	5939	4632	4019	4135	3778			15591.1	10929.5	13471.4	14363.6	13569.3
	6101	4638	4097	4127	3770			16568.3	10756	12952.6	14957.4	12811.2
	5697	3546	3758	2905	3049			11881.2	10094.8	13309.7	11643.5	8319.88
	5901	3546	3823	2436	3037			12834.7	10176.2	13456.2	11948.2	8937.93
	5887	3465	3771	2494	2975			14459.9	9821.08	13174.9	12182.2	8757.67
	6391	2820	2897	3414	3268					10607.8	11635.3	12828.1
	6974	2861	2865	3527	3133					10308.8	12116.4	13134.4
	7252	2734	2814	3267	3166					11891.8	12185.4	13070.4
Fig 6D
Normalized OCR Palmitate
Time	Chkb+/+ Control				Chkb-/-					Chkb-/- GW501516
1.96667	5213.84	5642.05	5697.18	6390.72	4513.71	3832.93	3380.25	3835.49	2608.8	7605.97	5113.14	4606.41	4923.47
10.6667	5636.45	5938.51	5900.89	6974.46	4458.7	3810.76	3346.33	3058.16	2477.74	7597.94	5290.9	4391.57	5333.95
19.35	5704.01	6100.83	5887.12	7251.74	4453.92	3635.42	3205.12	1088.19	2259.56	7172.01	5099.97	3786.41	5285.73
28.3	2998.38	3041.99	2689.18	3973.57	1676.41	2546.26	1653.65	214.534	938.48	4529.39	3002	2205.11	2943.03
36.9833	4488.43	4564.97	4266.64	5724.94	2000.61	2695.68	1556.57	801.393	926.886	4672.27	3387.17	2296.84	3309.54
45.6667	4855.65	5100.98	4414.48	6455.79	2282.01	2767.19	1912.63	866.547	1075.89	5669.13	4181.54	2813.05	3909.36
54.6333	13990.7	14893.5	11881.2	19079.7	8785.76	7326.91	8103.58	8550.67	5081.01	19572.3	16948.4	12491.8	14066.8
63.3167	14811	15591.1	12834.7	20389.6	8431.05	7091.7	8210.48	8285.28	5216.42	20421.9	17000.2	12171.8	14634
72.0167	15276.1	16568.3	14459.9	20984.8	8091.75	6750.81	8069.97	8071.55	5085.29	20351	16949.2	12201.4	14991.1
80.9667	2902.79	2534.85	2019.38	4338.52	129.931	1461.83	-40.3206	Undetected	51.8095	1349.69	749.564	276.024	1053.7
89.6667	3651.76	3308.19	2401.93	4373.83	273.011	1365.05	291.687	Undetected	254.116	1496.1	1129.82	546.16	1193.78
98.3667	3480.24	3191.55	2052.72	3997.32	125.153	1231.11	243.482	Undetected	139.164	1385.23	1091.29	425.859	1219.13
107.333	1933.06	2218.24	1412.42	2500.3	280.339	1386.27	231.278	Undetected	Undetected	1263.82	929.622	366.645	1024.25
116.067	1929.9	2235.81	1313.24	2331.25	214.814	1398.56	242.756	Undetected	Undetected	963.653	853.284	287	960.596
124.8	1918.96	2151.73	1064.3	2193.78	12.2222	1312.58	260.6	Undetected	Undetected	702.321	682.914	161.877	852.588
Fig 6E							Fig 6F
	Normalized OCR Basal Respiration							Normalized OCR Maximal Respiration
	Chkb+/+	Chkb-/-	Chkb-/- GW501516					Chkb+/+	Chkb-/-	Chkb-/- GW501516
	5214	2609	4923					13991	8786	14066.8
	5636	2478	5334					14811	8431	14634
	5704	2260	5286					15276	8092	14991.1
	5642	4514	7606					14894	7327	19572.3
	5939	4459	7598					15591	7092	20421.9
	6101	4454	7172					16568	6751	20351
	5697	3833	5113					11881	8551	16948.4
	5901	3811	5291					12835	8285	17000.2
	5887	3635	5100					14460	8072	16949.2
	6391	3835	4606					19080	8104	12491.8
	6974	3058	4392					20390	8210	12171.8
	7252	1088	3786					20985	8070	12201.4
		3380
		3346
		3205
Fig 6G
	Chka relative expression
	Chkb+/+	Chkb-/-	Chkb-/- Choline	Chkb-/- Ciprofibrate	Chkb-/- Choline+Ciprofibrate
	0.9	0.98	1.7	1.28	2.77
	0.9	1.31	1.9	1.14	3.18
	1	1.27	1.4	1.56	3.84
			1.4
			1.5
			1.4
Fig 6H
	Chka relative expression
	Chkb+/+	Chkb-/-	Chkb-/- Choline	Chkb-/- GW501516	Chkb-/- Choline+GW501516
	0.9	0.98	1.4	1.39	2.41
	0.9	1.31	1.5	1.34	2.43
	1	1.27	1.4	1.32	2.6
Fig 6I
	Chka relative expression
	Chkb+/+	Chkb-/-	Chkb-/- Choline	Chkb-/- Bezafibrate	Chkb-/- Choline+Bezafibrate
	0.9	0.98	1.7	6.06	5.4
	0.9	1.31	1.9	5.24	6.1
	1	1.27	1.4	5.28	4.9
			1.4
			1.5
			1.4
Fig 6J
	Choline
	Chkb+/+	Chkb-/-	Chkb-/- Bezafibrate	Chkb-/- Bezafibrate +Choline
	0.071086	0.352259	0.160462	2.68131
	0.0577071	0.437771	0.140555	2.23838
	0.0682903	0.357963	0.175342	2.53318
	0.088258	0.434877	0.118436	1.93265
	0.0838652	0.211061	0.229231	2.07922
	0.113617	0.286739	0.214754	2.14975
Fig 6K
	Phosphorylcholine
	Chkb+/+	Chkb-/-	Chkb-/- Bezafibrate	Chkb-/- Bezafibrate +Choline
	0.438624	0.210239	0.758837	2.02943
	0.301004	0.14811	0.67008	2.43999
	0.343046	0.215481	0.668514	2.06316
	0.300524	0.189591	0.874569	3.77214
	0.364866	0.298145	0.997073	4.398
	0.193024	0.301491	0.833571	2.25062
Fig 6L
	AcCa
	Chkb+/+	Chkb-/-	Chkb-/- Bezafibrate	Chkb-/- Bezafibrate +Choline
	0.625	1.8125	1.46667	0.6222
	0.4375	1.97919	0.3778	1.1778
	0.229187	2.20831	0.911133	0.9778
	0.6875	1.91669	0.844467	1.86667
	0.1875	2.375	1.08887	1.08887
	0.333313	3.39581	0.933333	1.2222
	0.508668	3.92401	0.910109	0.708012
	0.812554	3.74069	1.35749	0.649479
	0.386469	3.62344	1.12335	0.691283
	0.630883	5.2436	1.17073	0.680142
	0.944674	3.13129	1.43834	0.705222
	0.611056	3.88437	2.12125	0.735878
	0.181218	1.67165	1.07585	0.720165
	0.255867	1.3433	1.18167	1.07681
	0.735619	0.940313	0.467381	1.08368

## Sheet: Figure 7
	DG S1	DG S2	DG S3
Fold changes (KO/WT)	1.22	0.86	0.92
p =	0.0069	0.325	0.8314
	TG S1	TG S2	TG S3
Fold changes (KO/WT)	1.93	1.45	1.55
p =	0.0007	0.0574	0.1272
Fig 6K
	Icam1 relative expression
	Chkb+/+	Chkb-/-	Chkb-/- Choline+Ciprofibrate	Chkb-/- Choline+Bezafibrate	Chkb-/- Choline+GW501516
	1	10.63	3.53	4.17	5.13
	1.17	10.34	3.01	4	5.5
	1.13	9.71	2.91	4.47	6.41

## Sheet: Figure S1
Supp Fig 1A	Total tissue mass
	Chkb+/+	Chkb+/-	Chkb-/-
	35.4	31.9	15.4
	31.2	31.7	14.6
	32.9	35.9	19.4
		29.4	16.7
Supp Fig 1B	BMD (g/cm2)
	Chkb+/+	Chkb+/-	Chkb-/-
	0.0544	0.055	0.0413
	0.0549	0.0553	0.0385
	0.0527	0.0571	0.0417
		0.0507	0.0431
Supp Fig 1C	% Body Fat
	Chkb+/+	Chkb+/-	Chkb-/-
	34.2	21.3	14.9
	27.1	21.3	16.4
	25.8	27.8	13.6
		21.6	14.2
Supp Fig 1D	% Lean Mass
	Chkb+/+	Chkb+/-	Chkb-/-
	65.8	78.7	85.1
	73.1	78.5	83.6
	74.2	72.4	86.6
		78.2	85.6

## Sheet: Figure S3
Supp Fig 3B
	sample	class	log2(KO/WT)	Fold changes (KO/WT)	p	significance
	12d Triceps	AcCa	1.32	2.49666	1.5e-05	***
	12d Triceps	DG	0.07	1.04972	0.385071
	12d Triceps	PC	-0.11	0.926588	0.10484
	12d Triceps	PE	0.16	1.11729	0.000938	***
	12d Triceps	PG	-0.16	0.895025	0.088545
	12d Triceps	PI	-0.78	0.582367	0	***
	12d Triceps	PS	0.1	1.07177	0.128906
	12d Triceps	TG	1.28	2.42839	0	***
	12d Triceps	CL	0.43	1.34723	0.2162
Supp Fig 3E		Hindlimb
	Dgat1 : Csnk2a2
	Chkb+/+	Chkb+/-	Chkb-/-
	1	1.07	4.56
	1.26	1.25	4.23
	0.78	1.32	1.9
		Hindlimb
	Dgat2 : Csnk2a2
	Chkb+/+	Chkb+/-	Chkb-/-
	1	1.11	4.11
	1.13	0.99	2.84
	0.65	1.08	2.15

## Sheet: Figure S4
Supp Fig S4A
Supp Fig S4B		Ppara : Gapdh					Pparb : Gapdh
		Chkb+/+	Chkb+/-	Chkb-/-			Chkb+/+	Chkb+/-	Chkb-/-
		0.42	1.28	0.79			0.19	0.42	0.33
		0.96	0.35	0.73			0.4	0.29	0.2
		0.28	0.54	0.76			0.58	0.33	0.28
			0.59					0.28
		Pparg : Gapdh					Cpt1b : Gapdh
		Chkb+/+	Chkb+/-	Chkb-/-			Chkb+/+	Chkb+/-	Chkb-/-
		0.2	0.49	0.41			0.19	0.42	0.33
		0.42	0.37	0.33			0.4	0.29	0.2
		0.43	0.37	0.34			0.58	0.33	0.28
			0.29					0.28

[truncated: 2 more sheets: Table S1, Table S2]
